# Supplementary material for: First- and Second-Line Treatments for Patients with Advanced Hepatocellular Carcinoma in China: A Systematic Review
Source: Curr Oncol. 2022 Sep 30;29(10):7305–26. doi: 10.3390/curroncol29100575 (PMC9600684; doi:10.3390/curroncol29100575)
Supplement: Supplementary file 1 [file curroncol-29-00575-s001.zip]

Archive with 3 entries (3 files):
- File S1. PRISMA checklist.pdf
- File S2. Search strategies.pdf
- File S3. PRISMA_2020_abstract_checklist.pdf
